# Supplementary material for: Prognostic and Predictive Significance of Stromal Tumor-Infiltrating Lymphocytes (sTILs) in ER-Positive/HER2−Negative Postmenopausal Breast Cancer Patients
Source: Cancers (Basel). 2022 Oct 4;14(19):4844. doi: 10.3390/cancers14194844 (PMC9564297; doi:10.3390/cancers14194844)
Supplement: Supplementary file 1 [file cancers-14-04844-s001.zip]

Archive with 1 entries (1 files):
- cancers-1902807-supplementary.pdf
